# Supplementary material for: The emergence of vampire bat rabies in Uruguay within a historical context
Source: Epidemiol Infect. 2019 Apr 22;147:e180. doi: 10.1017/S0950268819000682 (PMC6518465; doi:10.1017/S0950268819000682)
Supplement: Supplementary file 1 [file S0950268819000682sup001.zip]

Archive with 5 entries (4 files):
- S0950268819000682sup001/Botto_FIGS1.png
- S0950268819000682sup001/Botto_FIGS2.png
- S0950268819000682sup001/Supplementary Material_Hist_revision_accepted_changes.docx
- S0950268819000682sup001/tables_supmat_altver.docx
- S0950268819000682sup001/
